# Supplementary material for: Vitamin Status and Risk of Age-Related Diseases Among Adult Residents of the Pearl River Delta Region
Source: Nutrients. 2025 May 10;17(10):1637. doi: 10.3390/nu17101637 (PMC12114280; doi:10.3390/nu17101637)
Supplement: Supplementary file 1 [file nutrients-17-01637-s001.zip]

Archive with 1 entries (1 files):
- nutrients-3626483-supplementary.pdf
